# Supplementary material for: Seasonal Trends of Viral Prevalence and Incidence of Kawasaki Disease: A Korea Public Health Data Analysis
Source: J Clin Med. 2021 Jul 27;10(15):3301. doi: 10.3390/jcm10153301 (PMC8347058; doi:10.3390/jcm10153301)
Supplement: Supplementary file 1 [file jcm-10-03301-s001.zip]

Archive with 1 entries (1 files):
- jcm-1251849-supplementary.pdf
